# Supplementary material for: Investigation of mosquito larval habitats and insecticide resistance in an area with a high incidence of mosquito-borne diseases in Jining, Shandong Province
Source: PLoS One. 2020 Mar 4;15(3):e0229764. doi: 10.1371/journal.pone.0229764 (PMC7055894; doi:10.1371/journal.pone.0229764)
Supplement: S1 Data — (XLS) [file pone.0229764.s001.xls]

## Sheet: Sheet1
Number of sampling sites	Collection date	Habitat types	Cx.pipiens pallens	An.sinensis	Cx.tritaeniorhynchus	Cx.bitaeniorhynchus	Ar.subalbatus	Cx.halifaxii	Ae.albopictus
1	2018-06-08	Drainage ditches	7
1	2018-06-28	Drainage ditches	12
1	2018-07-16	Drainage ditches	50
1	2018-08-02	Drainage ditches	32
1	2018-08-21	Drainage ditches	15
1	2018-09-11	Drainage ditches	10
2	2018-06-08	Drainage ditches	3
2	2018-06-28	Drainage ditches	17
2	2018-07-16	Drainage ditches	102
2	2018-08-02	Drainage ditches	57
2	2018-08-21	Drainage ditches	10
2	2018-09-11	Drainage ditches	51
3	2018-06-08	Drainage ditches	2
3	2018-06-28	Drainage ditches	12
3	2018-07-16	Drainage ditches	13
3	2018-08-02	Drainage ditches	18
3	2018-08-21	Drainage ditches	9
3	2018-09-11	Drainage ditches	6
4	2018-06-08	Drainage ditches	3
4	2018-06-28	Drainage ditches	0
4	2018-07-16	Drainage ditches	1
4	2018-08-02	Drainage ditches	15
4	2018-08-21	Drainage ditches	6
4	2018-09-11	Drainage ditches	7
5	2018-06-08	Drainage ditches	21
5	2018-06-28	Drainage ditches	16
5	2018-07-16	Drainage ditches	25
5	2018-08-02	Drainage ditches	61
5	2018-08-21	Drainage ditches	14
5	2018-09-11	Drainage ditches	30
6	2018-06-08	Drainage ditches	5
6	2018-06-28	Drainage ditches	0
6	2018-07-16	Drainage ditches	12
6	2018-08-02	Drainage ditches	3
6	2018-08-21	Drainage ditches	0
6	2018-09-11	Drainage ditches	6
7	2018-06-08	Drainage ditches	2
7	2018-06-28	Drainage ditches	0
7	2018-07-16	Drainage ditches	0
7	2018-08-02	Drainage ditches	1
7	2018-08-21	Drainage ditches	7
7	2018-09-11	Drainage ditches	1
8	2018-06-08	Drainage ditches	48
8	2018-06-28	Drainage ditches	30
8	2018-07-16	Drainage ditches	153
8	2018-08-02	Drainage ditches	106				30
8	2018-08-21	Drainage ditches	114				19
8	2018-09-11	Drainage ditches	65				2
9	2018-06-08	Drainage ditches	31
9	2018-06-28	Drainage ditches	20
9	2018-07-16	Drainage ditches	24				6
9	2018-08-02	Drainage ditches	16
9	2018-08-21	Drainage ditches	27
9	2018-09-11	Drainage ditches	95
10	2018-06-08	Drainage ditches	145
10	2018-06-28	Drainage ditches	51
10	2018-07-16	Drainage ditches	190
10	2018-08-02	Drainage ditches	104				34	22
10	2018-08-21	Drainage ditches	31				11
10	2018-09-11	Drainage ditches	18
11	2018-06-08	Drainage ditches	32
11	2018-06-28	Drainage ditches	120
11	2018-07-16	Drainage ditches	110				19
11	2018-08-02	Drainage ditches	98				21
11	2018-08-21	Drainage ditches	33				15
11	2018-09-11	Drainage ditches	12				14
12	2018-06-08	Drainage ditches	138
12	2018-06-28	Drainage ditches	151
12	2018-07-16	Drainage ditches	107
12	2018-08-02	Drainage ditches	82
12	2018-08-21	Drainage ditches	61
12	2018-09-11	Drainage ditches	99
13	2018-06-08	Drainage ditches	81				1
13	2018-06-28	Drainage ditches	63
13	2018-07-16	Drainage ditches	110				22
13	2018-08-02	Drainage ditches	100				4
13	2018-08-21	Drainage ditches	97
13	2018-09-11	Drainage ditches	110				15
14	2018-06-08	Irrigation channels	14		30
14	2018-06-28	Irrigation channels	11		64
14	2018-07-16	Irrigation channels	26		118
14	2018-08-02	Irrigation channels	103		54
14	2018-08-21	Irrigation channels	91		61
14	2018-09-11	Irrigation channels	56		30
15	2018-06-08	Irrigation channels	14		7
15	2018-06-28	Irrigation channels	24		15
15	2018-07-16	Irrigation channels	25		39
15	2018-08-02	Irrigation channels	60		60
15	2018-08-21	Irrigation channels	157		105	13
15	2018-09-11	Irrigation channels	107		62
16	2018-06-08	Irrigation channels	19	11
16	2018-06-28	Irrigation channels	10	22
16	2018-07-16	Irrigation channels	9	68
16	2018-08-02	Irrigation channels	16	44
16	2018-08-21	Irrigation channels	21	37
16	2018-09-11	Irrigation channels	3	15
17	2018-06-08	Irrigation channels	6	0
17	2018-06-28	Irrigation channels	6	15
17	2018-07-16	Irrigation channels	12	38
17	2018-08-02	Irrigation channels	22	41
17	2018-08-21	Irrigation channels	29	34
17	2018-09-11	Irrigation channels	8	3
18	2018-06-08	Irrigation channels	11	1
18	2018-06-28	Irrigation channels	2	5
18	2018-07-16	Irrigation channels	9	15
18	2018-08-02	Irrigation channels	21	11
18	2018-08-21	Irrigation channels	34	17
18	2018-09-11	Irrigation channels	50	1
19	2018-06-08	Water containers	2
19	2018-06-28	Water containers	1
19	2018-07-16	Water containers	10
19	2018-08-02	Water containers	5
19	2018-08-21	Water containers	1
19	2018-09-11	Water containers
20	2018-06-08	Water containers	3
20	2018-06-28	Water containers	6
20	2018-07-16	Water containers	2
20	2018-08-02	Water containers	11
20	2018-08-21	Water containers	1
20	2018-09-11	Water containers	1
21	2018-06-08	Water containers							2
21	2018-06-28	Water containers							3
21	2018-07-16	Water containers							1
21	2018-08-02	Water containers							8
21	2018-08-21	Water containers							1
21	2018-09-11	Water containers							0
22	2018-06-08	Water containers							5
22	2018-06-28	Water containers							4
22	2018-07-16	Water containers							7
22	2018-08-02	Water containers							25
22	2018-08-21	Water containers							11
22	2018-09-11	Water containers							0
23	2018-06-08	Water containers	2
23	2018-06-28	Water containers	4
23	2018-07-16	Water containers	1
23	2018-08-02	Water containers	1
23	2018-08-21	Water containers	14
23	2018-09-11	Water containers	8
24	2018-06-08	Water containers	7
24	2018-06-28	Water containers	24
24	2018-07-16	Water containers	17
24	2018-08-02	Water containers	33
24	2018-08-21	Water containers	10
24	2018-09-11	Water containers	11
25	2018-06-08	Water containers	5
25	2018-06-28	Water containers	13
25	2018-07-16	Water containers	9
25	2018-08-02	Water containers	29
25	2018-08-21	Water containers	4
25	2018-09-11	Water containers
26	2018-06-08	Water containers	9
26	2018-06-28	Water containers	24						1
26	2018-07-16	Water containers	54						2
26	2018-08-02	Water containers	37						7
26	2018-08-21	Water containers	19						5
26	2018-09-11	Water containers	10						1
27	2018-06-08	Water containers	11
27	2018-06-28	Water containers	9
27	2018-07-16	Water containers	32
27	2018-08-02	Water containers	55						14
27	2018-08-21	Water containers	20						17
27	2018-09-11	Water containers	10						8
28	2018-06-08	Water containers	3
28	2018-06-28	Water containers	8
28	2018-07-16	Water containers	40
28	2018-08-02	Water containers	11						2
28	2018-08-21	Water containers	20
28	2018-09-11	Water containers
29	2018-06-08	Rice paddies	0		0
29	2018-06-28	Rice paddies	0		16
29	2018-07-16	Rice paddies	8	3	109
29	2018-08-02	Rice paddies	3		50
29	2018-08-21	Rice paddies	19		117
29	2018-09-11	Rice paddies	1		27
30	2018-06-08	Rice paddies	0		0
30	2018-06-28	Rice paddies	9		16
30	2018-07-16	Rice paddies	17	1	38
30	2018-08-02	Rice paddies	6	3	34
30	2018-08-21	Rice paddies	43	1	19
30	2018-09-11	Rice paddies	22		33
31	2018-06-08	Rice paddies	0		0
31	2018-06-28	Rice paddies	3		66
31	2018-07-16	Rice paddies	0	7	40
31	2018-08-02	Rice paddies	10		24
31	2018-08-21	Rice paddies	0	3	70
31	2018-09-11	Rice paddies	28		45
32	2018-06-08	Rice paddies	0		0
32	2018-06-28	Rice paddies	14		16
32	2018-07-16	Rice paddies	0	3	71
32	2018-08-02	Rice paddies	0		54
32	2018-08-21	Rice paddies	3		20
32	2018-09-11	Rice paddies	6		26
33	2018-06-08	Rice paddies	0		0
33	2018-06-28	Rice paddies	4		12
33	2018-07-16	Rice paddies	3		15
33	2018-08-02	Rice paddies	9		87
33	2018-08-21	Rice paddies	11		33
33	2018-09-11	Rice paddies	0		25
