# Supplementary material for: Investigation of mosquito larval habitats and insecticide resistance in an area with a high incidence of mosquito-borne diseases in Jining, Shandong Province
Source: PLoS One. 2020 Mar 4;15(3):e0229764. doi: 10.1371/journal.pone.0229764 (PMC7055894; doi:10.1371/journal.pone.0229764)
Supplement: S2 Data — (XLS) [file pone.0229764.s002.xls]

## Sheet: 1
Number of sampling sites	Habitats types	Distance from nearest house (m)	Water depth（m）	Water temperature (℃)	DO（%）	pH	Ammonia nitrogen
1	Drainage ditches	50	0.2	20.7	16.4	8.01	11.21
2	Drainage ditches	3.5	0.29	23.2	58.9	8.06	13.54
3	Drainage ditches	3	0.22	23	40	7.94	0.29
4	Drainage ditches	1	0.1	25.3	54.8	7.27	15.73
5	Drainage ditches	20	0.21	27.3	49.6	7.37	21.06
6	Drainage ditches	11	0.33	24.6	52.7	7.27	13.61
7	Drainage ditches	6	0.41	25.1	53.2	7.36	2.34
8	Drainage ditches	3	0.13	28.5	43.3	8.21	22.16
9	Drainage ditches	3	0.15	24.1	48	7.48	0.28
10	Drainage ditches	3.4	0.21	28.1	10.8	7.65	15.46
11	Drainage ditches	2.5	0.1	26.8	10.5	7.47	10.53
12	Drainage ditches	12	0.12	27.2	14.4	7.72	17.46
13	Drainage ditches	12.6	0.17	28.2	12.1	7.68	16.37
	Mean	10.0769	0.203077	25.5462	35.7462	7.65308	12.3108
	SD	13.2216	0.0932188	2.38733	19.4876	0.318025	7.27091
14	Irrigation channels	12	0.55	25.4	155.2	7.56	2.07
15	Irrigation channels	10	0.46	24.1	143.6	7.44	2.19
16	Irrigation channels	60	0.51	29.6	189.6	8.7	2.09
17	Irrigation channels	15	0.48	28.4	132.9	8.34	2.23
18	Irrigation channels	12	0.53	27.1	135.9	8.45	2.13
	Mean	21.8	0.506	26.92	151.44	8.098	2.142
	SD	21.429	0.0364692	2.21743	23.0055	0.562868	0.0672309
19	Water containers	0.34	0.16	25.1	60.1	8.36	0.44
20	Water containers	0.1	0.1	25.3	54	8.28	0.33
21	Water containers	0.1	0.09	27.4	70	8.62	0.57
22	Water containers	23	0.36	28.1	63.9	8.72	0.09
23	Water containers	3.1	0.2	25.7	75.6	8.83	0.12
24	Water containers	0.2	0.12	26.2	86.2	7.94	0.85
25	Water containers	0.3	0.19	27.3	80.9	8.84	0.16
26	Water containers	0.33	0.08	27.8	84.4	8.84	1.01
27	Water containers	0.25	0.25	27.4	82.6	8.88	0.47
28	Water containers	0.25	0.17	27.6	84.3	8.76	0.89
	Mean	2.797	0.172	26.79	74.2	8.607	0.493
	SD	7.15602	0.085479	1.10599	11.5376	0.313051	0.333435
29	Rice paddies	60	0.21	28.6	96.4	8.36	0.69
30	Rice paddies	30	0.18	27.8	61	8.39	0.72
31	Rice paddies	100	0.2	28.2	135.8	8.88	0.56
32	Rice paddies	110	0.18	28.1	72.5	8.76	0.64
33	Rice paddies	40	0.18	27.6	128.5	8.34	0.57
	Mean	68	0.19	28.06	98.84	8.546	0.636
	SD	35.6371	0.0141421	0.384708	33.0809	0.254323	0.0709225
